# Supplementary material for: Identification of Meibomian gland stem cell populations and mechanisms of aging
Source: Nat Commun. 2025 Feb 15;16:1663. doi: 10.1038/s41467-025-56907-6 (PMC11830078; doi:10.1038/s41467-025-56907-6)
Supplement: Supplementary file 7 — Source Data [file 41467_2025_56907_MOESM7_ESM.xlsx]

## Sheet: FIGURE 3l
Figure 3l
SAMPLE	SEX	% Ki67+ acinar basal cells
T12-Control	male	0.346
T12-Smo mutant	male	0.281
T26-Control	male	0.314
T26-Smo mutant	male	0.11
T34-Control-1	male	0.401
T34-Smo mutant-1	male	0.217
T34-Control-2	female	0.45
T34-Smo mutant-2	female	0.18

## Sheet: FIGURE 3m
Figure 3m
SAMPLE	SEX	% Ki67+ ductal basal cells
T12-Control	male	0.247
T12-Smo mutant	male	0.138
T26-Control	male	0.25
T26-Smo mutant	male	0.112
T34-Control-1	male	0.15
T34-Smo mutant-1	male	0.072
T34-Control-2	female	0.503
T34-Smo mutant-2	female	0.137

## Sheet: FIGURE 4q
Figure 4q
SAMPLE	SEX	% Ki67+ acinar basal cells
Control-1	male	0.381
Control-2	male	0.427
Control-3	male	0.383
Control-4	female	0.316
Control-5	female	0.321
GLI2DN-1	male	0.923
GLI2DN-2	male	0.929
GLI2DN-3	male	0.803
GLI2DN-4	female	0.797
GLI2DN-5	female	0.842

## Sheet: FIGURE 4r
Figure 4r
SAMPLE	SEX	% Ki67+ ductal basal cells
Control-1	male	0.31
Control-2	male	0.246
Control-3	male	0.317
Control-4	female	0.265
Control-5	female	0.175
GLI2DN-1	male	0.841
GLI2DN-2	male	0.838
GLI2DN-3	male	0.848
GLI2DN-4	female	0.754
GLI2DN-5	female	0.815

## Sheet: FIGURE 9i
Figure 9i
SAMPLE	SEX	# of PGP9.5+ NERVE FIBERS / ACINAR BASAL CELL
9-Weeks-1	male	0.325
9-Weeks-2	male	0.313
9-Weeks-3	male	0.285
9-Weeks-4	male	0.33
21-Months-1	male	0.186
21-Months-2	male	0.173
21-Months-3	male	0.165
21-Months-4	male	0.167

## Sheet: SUPPLEMENTARY FIGURE S6e
Supplementary Figure S6e
SAMPLE	SEX	% Ki67+ acinar basal cells
9-Weeks-1	male	0.321
9-Weeks-2	male	0.35
9-Weeks-3	male	0.367
9-Weeks-4	male	0.421
21-Months-1	male	0.27
21-Months-2	male	0.272
21-Months-3	male	0.297
21-Months-4	male	0.295
